# Supplementary material for: Property space mapping of Pseudomonas aeruginosa permeability to small molecules
Source: Sci Rep. 2022 May 17;12:8220. doi: 10.1038/s41598-022-12376-1 (PMC9114115; doi:10.1038/s41598-022-12376-1)
Supplement: Supplementary file 2 — Supplementary Information 2. [file 41598_2022_12376_MOESM2_ESM.xlsx]

## Sheet: Structures and Slopes
Table S1. Compound structures and concentration slopes of their permeation into P. aeruginosa.
Molecule Name	Structure	Synonyms and common names	'Cluster'	Concentration slopes									Table Legend
				PAO1_1 min'	PAO1-Pore_1 min'	PΔ3_1 min'	PΔ3-Pore_1 min'	PAO1_40 min'	PAO1-Pore_40 min'	PΔ3_40 min'	PΔ3-Pore_40min'		PAO1_1 min' = Concentration slopes of accumulation in PAO1 cells after 1 min of incubation
OU-0000732		ST002653	3	18.8762	43.2426	23.0311	48.385	24.2236	38.4461	26.1588	44.3888		PAO1-Pore_1 min' = Concentration slopes of accumulation in PAO1-Pore cells after 1 min of incubation
OU-0000731		ST003326	3	29.8677	21.7783	13.0109	22.0295	35.6693	21.9146	16.2242	20.9962		PD3_1 min' = Concentration slopes of accumulation in PD3 cells after 1 min of incubation
OU-0000726		ST038872	2	27.3633	39.3562	30.1071	38.571	28.443	31.8075	22.4649	32.5396		PD3-Pore_1 min' = Concentration slopes of accumulation in PD3-Pore cells after 1 min of incubation
OU-0000725		ST044917	4	9.31101	15.1359	8.94344	14.7491	6.52402	10.8501	6.71607	9.88519		PAO1_40 min' = Concentration slopes of accumulation in PAO1 cells after 40 min of incubation
OU-0032517		ST045207	3	5.19849	6.06221	6.33482	7.87692	5.8722	8.66973	7.17634	8.69122		PAO1-Pore_40 min' = Concentration slopes of accumulation in PAO1-Pore cells after 40 min of incubation
OU-0000720		ST049791	4	5.69037	11.1923	5.20783	10.0629	8.29928	10.2175	6.2512	10.4884		PD3_40 min' = Concentration slopes of accumulation in PD3 cells after 40 min of incubation
OU-0000719		ST049792	4	4.78405	10.3366	7.74279	12.731	5.35434	9.20162	9.10874	11.9347		PD3-Pore_40 min' = Concentration slopes of accumulation in PD3-Pore cells after 40 min of incubation
OU-0000717		ST049942	2	6.13076	4.23299	4.88475	4.75336	5.43304	4.24784	4.87604	3.80911
OU-0000710		ST050757	2	12.0029	10.0912	8.99631	10.5169	9.38609	9.74344	4.95081	7.64852
OU-0032519		ST057111	5	0.385697	1.71891	1.66041	1.50007	1.5855	1.97022	3.50271	2.31288
OU-0032520		ST057338	5	2.78087	11.4524	4.98459	12.0973	6.53891	11.1431	6.88541	12.663
OU-0032521		ST074710	4	4.99163	6.7568	3.66786	5.03955	5.94292	6.41979	5.60036	6.47569
OU-0032522		ST074716	2	4.58432	4.66226	5.8702	8.37367	3.28401	5.24011	4.13403	6.24368
OU-0000766		G210-2547	4	5.48415	18.5963	6.89769	21.1328	6.41438	16.4	9.75935	19.4669
OU-0000765		G414-0762	2	3.83307	4.7366	3.76267	4.54193	2.81361	4.39512	3.11928	4.46752
OU-0000764		G414-0778	2	8.6691	11.2767	7.05889	13.0365	8.28771	7.47885	5.93475	9.75439
OU-0000762		G414-1139	4	6.15697	9.16674	5.64381	8.51184	3.17284	3.08829	5.21068	3.12768
OU-0000761		G414-1230	2	20.168	21.6726	28.7002	23.8741	13.6869	18.4103	13.8874	16.6528
OU-0000841		DP-0000267, Famotidine	2	4.63835	3.93964	4.39583	6.2719	5.28059	2.86141	4.37925	4.45164
OU-0000840		DP-0000268, Ranitidine HCl	4	3.41338	4.44092	2.61775	5.1267	2.83016	5.24762	3.52648	1.37067
OU-0000837		DP-0000271, Thiophanate	4	3.23803	3.04726	3.04726	14.8351	3.72442	1.80045	1.80045	13.4191
OU-0000835		DP-0000273, Doxorubicin	5	1.3776	3.77649	1.32482	1.88918	0.837746	4.84519	1.09544	2.12931
OU-0000834		DP-0000274, Ergotamine Tartrate	5	15.9146	17.9423	8.33964	20.0239	12.2389	20.5018	13.5918	15.5797
OU-0000833		DP-0000275, Sitagliptin Monophosphate Monohydrate	2	7.55011	4.15746	4.3556	4.24377	5.66759	4.84238	4.18221	4.27745
OU-0000806		DP-0000352, Levofloxacin	2	3.65709	6.97969	2.42757	3.51665	5.59017	7.94029	5.631	5.77291
OU-0000789		DP-0000375, Norfloxacin	2	37.8091	31.4399	15.2788	25.0678	32.7564	54.5605	26.0839	33.0505
OU-0000694		DP-0000485, SULFAMETER	2	2.17695	3.09511	0.866993	3.61427	1.73646	2.34721	1.82362	3.14218
OU-0000689		DP-0000490, SULFAMETHAZINE	2	1.42022	1.52785	1.31197	1.53817	1.39549	1.05286	1.35276	1.18968
OU-0000631		DP-0000548, PRULIFLOXACIN	2	10.638	7.4901	7.3545	5.06167	11.4534	9.30549	8.35723	5.20445
OU-0000628		DP-0000551, nadifloxacin	3	6.36476	11.4131	9.0034	19.7402	6.93213	12.7361	9.79473	19.0942
OU-0000627		DP-0000552, PAZUFLOXACIN MESYLATE	2	4.73489	5.79066	3.8069	5.44928	6.352	7.4533	5.00535	5.72292
OU-0000626		DP-0000553, MOXIFLOXACIN HYDROCHLORIDE	5	1.18539	3.02142	1.39181	2.26446	2.06482	7.24594	2.60919	4.78125
OU-0000624		DP-0000555, DIFLOXACIN	4	3.78113	8.04409	4.4151	6.72738	6.47974	11.3869	5.02294	8.20578
OU-0000623		DP-0000556, GATIFLOXACIN	5	1.47334	2.29276	1.11336	1.90397	6.098	4.14252	4.13299	5.44993
OU-0000621		DP-0000558, OXOLINIC ACID	2	5.93173	8.17402	5.83441	8.75094	6.10984	6.62545	6.5847	6.70195
OU-0000620		DP-0000559, ENROFLOXACIN	3	18.4853	26.7051	14.0545	26.7088	16.5164	27.9059	13.9866	29.8214
OU-0000619		DP-0000560, PEFLOXACINE MESYLATE, pefloxacin	4	14.5011	25.7421	21.5367	32.2042	14.5405	33.4052	34.8021	39.0887
OU-0000617		DP-0000562, SPARFLOXACIN	4	4.89445	8.16863	5.47873	4.63713	5.24947	10.8192	4.11159	10.9811
OU-0000616		DP-0000563, LOMEFLOXACIN	5	3.36907	2.85254	2.9101	3.95362	2.56009	10.4595	6.86001	8.64525
OU-0032513		D300-0069	3	6.08168	7.01421	6.19851	10.9068	6.28499	8.7261	7.31248	12.9669
OU-0032514		D300-0109	3	15.6683	23.3011	17.0159	27.3594	15.1076	31.0937	17.0341	31.7417
OU-0000782		D372-0004	4	5.81961	9.91414	6.10605	15.0608	5.07576	13.3054	6.37167	17.2373
OU-0000781		D372-0005	3	13.3835	15.1939	12.6772	21.4303	12.5987	19.6942	10.4283	21.2863
OU-0000780		DP-000387, D372-0044	3	8.88315	15.3882	8.67752	24.0481	5.95948	17.2624	6.33229	8.91192
OU-0000779		D372-0163	2	4.38158	9.45763	3.66021	4.16642	3.7864	4.7776	3.38517	4.02485
OU-0000775		D389-0855	3	5.92266	5.20109	4.69479	6.82444	6.04309	6.17539	4.92366	7.60962
OU-0000772		D389-0970	3	10.9848	11.362	12.039	18.8614	11.6273	12.4672	11.9193	20.4729
OU-0032508		ASD001, ASD002	3	12.6778	20.3792	14.0031	20.4929	13.3946	23.8501	12.4041	21.9711
OU-0032509		ASD004	3	12.651	23.4001	14.115	27.3559	18.2847	20.6109	18.2073	24.024
OU-0032510		ASD007	2	36.8632	37.263	30.6408	31.2774	31.8509	28.0179	29.4396	28.2749
OU-0032511		ASD012	2	3.63049	4.02131	4.07887	4.3829	3.45504	4.08714	3.51845	4.2745
OU-0032512		ASD019	2	5.17234	3.51413	2.98367	2.90495	3.10172	2.49087	3.06227	2.97156
OU-0031508		ASD021, linezolid	2	34.7144	12.7141	39.1955	30.8289	41.3043	26.5085	25.2975	28.7325
OU-0032504		1500272, Emetine DIHCl	2	0.614428	1.29019	1.06616	1.71346	0.65353	1.16941	0.76449	1.60783
OU-0000755		1501007, Fenoterol HBr	4	1.15299	1.22405	2.24068	2.02359	1.71722	2.12955	1.98674	2.24018
OU-0032505		1501150, Sulpiride HCl	2	6.36122	7.04235	6.18062	7.13942	5.91124	7.90371	6.26794	7.6018
OU-0000748		1503243, Labetalol HCl	3	15.9414	21.9825	17.8692	23.3451	14.8865	21.995	22.8472	22.2728
OU-0032506		1504185, Tetrandrine	4	5.67677	10.0711	7.92217	11.5854	5.33864	7.32624	5.95414	8.9256
OU-0000742		1505604, Fluvoxamine	3	3.55254	6.04001	4.15455	6.28075	4.45028	6.14717	4.97279	6.18064
OU-0000741		1505622, Raloxifene HCl	3	45.8503	56.6627	69.3935	83.3013	26.9852	52.8017	35.5933	77.5399
OU-0032507		1506043, Sotalol HCl	3	4.3143	8.23899	3.76706	15.8687	4.57902	3.54575	2.90067	9.07157
OU-0000735		2300173, Buspirone HCl	3	6.0843	7.75901	6.98266	9.56842	7.20568	7.56486	6.60101	9.5604
OU-0000734		2300307, Verapamil HCl	3	12.9558	16.7651	12.9521	17.7714	13.17	15.6302	11.9967	18.3834
OU-0001395		NSC 67729	2	3.79158	2.71787	8.86376	1.38128	6.43839	7.34435	5.04966	4.42064
OU-0001036		Ciprofloxacin, DP-0000066	4	1.15323	3.53023	2.99359	2.76551	2.47191	3.32025	1.32543	2.7653
OU-0032515		D724-0097	3	13.5204	18.8282	10.6254	16.3544	14.0469	18.5453	10.3571	16.1505

## Sheet: 30 selected descriptors values
Table S1- Continued. Compound structures and values of the top 30 descriptors used in models. See https://cb.imsc.res.in/deduct/descriptors/eJaFhpBqbWtuZWt9 for descriptor definitions.
Molecule Name	Structure	Synonyms and common names	Top 30 descriptors used in models and their values
			PMI2	avg_smallest_principal_rg	NumHDonors	TPSA	avg_kappa2	avg_rg	Kappa3	NumRotatableBonds	HallKierAlpha	FpDensityMorgan2	NumHAcceptors	NumHeteroatoms	LabuteASA	LabuteASA	NumAromaticRings	NPR2	EState_VSA2	MaxAbsEStateIndex	NumAliphaticHeterocycles	FractionCSP3	NumAliphaticCarbocycles	MinAbsEStateIndex	MinPartialCharge	NumAromaticHeterocycles	NPR1	MaxAbsPartialCharge	MinEStateIndex	avg_acylindricity	MinAbsPartialCharge	MolLogP
OU-0000732		ST002653	1139.31	0.190488	3	89.42	0.33761	0.344877	1.854	1	-2.17	2.067	2	5	86.857	86.857	2	0.77	5.96	5.322	0	0.1	0	0.088	-0.291	1	0.23	0.346	0.088	0.168735	0.291	-0.576
OU-0000731		ST003326	1154.93	0.217428	3	89.42	0.261337	0.350805	1.791	1	-2.17	2.062	2	5	93.222	93.222	2	0.71	5.96	5.36	0	0.182	0	0.09	-0.291	1	0.29	0.346	0.09	0.201334	0.291	-0.268
OU-0000726		ST038872	4220.96	0.257908	1	65.28	0.297573	0.461295	3.19	5	-2.79	1.815	4	5	157.462	157.462	3	0.84	11.471	13.082	1	0.318	0	0.026	-0.49	1	0.3	0.49	-0.107	0.16721	0.202	2.799
OU-0000725		ST044917	14693.3	0.33922	3	93.72	0.221172	0.563511	5.601	10	-4.8	1.36	8	10	293.533	293.533	4	0.83	17.709	11.498	2	0.4	1	0.124	-0.504	0	0.33	0.504	0.124	0.194107	0.204	3.926
OU-0032517		ST045207	5233.79	0.290113	1	135.66	0.172671	0.452007	4.368	8	-4	1.639	12	13	206.29	206.29	3	0.81	18.715	13.278	1	0.478	0	0.114	-0.493	2	0.51	0.493	-0.662	0.174054	0.338	-1.3
OU-0000720		ST049791	3500.48	0.238109	1	78.21	0.22677	0.395211	2.85	4	-2.6	1.913	4	6	133.737	133.737	2	0.86	16.653	11.024	1	0.294	0	0.026	-0.493	0	0.24	0.493	-0.359	0.151061	0.269	1.821
OU-0000719		ST049792	2354.82	0.231472	2	55.3	0.220025	0.38191	2.426	3	-2.2	1.762	3	4	123.879	123.879	2	0.84	6.042	10.14	1	0.294	0	0.092	-0.507	0	0.3	0.507	0.092	0.147765	0.161	1.618
OU-0000717		ST049942	3210.08	0.249166	2	64.53	0.224001	0.412228	2.796	4	-2.4	1.696	4	5	135.357	135.357	2	0.85	11.791	10.372	1	0.333	0	0.032	-0.507	0	0.28	0.507	0.032	0.157901	0.161	1.627
OU-0000710		ST050757	3679.44	0.290665	2	80.51	0.0906054	0.420014	4.019	8	-3.32	1.8	5	7	175.671	175.671	2	0.72	11.356	13.326	1	0.304	0	0.059	-0.503	0	0.5	0.503	-0.759	0.127712	0.29	1.427
OU-0032519		ST057111	2359.93	0.229535	5	153.34	0.253111	0.387191	2.601	3	-2.05	2.08	9	11	141.431	141.431	2	0.67	5.517	12.084	2	0.643	0	0.143	-0.394	2	0.45	0.394	-1.263	0.171691	0.3	-3.885
OU-0032520		ST057338	3580.91	0.285323	2	69	0.212475	0.443357	2.551	5	-2.44	1.679	4	6	165.68	165.68	2	0.72	0	5.937	1	0.455	1	0.384	-0.493	0	0.33	0.493	0.384	0.243463	0.17	0.798
OU-0032521		ST074710	7224.17	0.221208	1	61.68	0.485836	0.49121	4.141	4	-2.94	1.964	4	5	163.962	163.962	3	0.91	5.626	11.953	1	0.304	0	0.283	-0.423	1	0.17	0.423	-0.283	0.115699	0.336	1.874
OU-0032522		ST074716	8789.7	0.25916	1	56.35	0.419995	0.525883	4.831	7	-2.83	1.767	5	6	176.162	176.162	3	0.91	5.626	12.028	1	0.375	0	0.301	-0.497	1	0.18	0.497	-0.301	0.196128	0.336	2.101
OU-0000766		G210-2547	8099.13	0.222757	1	54.94	0.572871	0.553002	3.736	3	-2.73	1.742	4	6	183.428	183.428	3	0.94	5.907	13.344	1	0.48	1	0.087	-0.33	2	0.18	0.33	0.087	0.115201	0.257	2.687
OU-0000765		G414-0762	5858.58	0.249791	1	54.52	0.424247	0.505695	3.305	4	-2.67	1.679	6	7	165.134	165.134	3	0.85	0	5.007	2	0.476	0	0.858	-0.356	2	0.22	0.356	0.858	0.209261	0.229	0.869
OU-0000764		G414-0778	3510.09	0.24644	1	54.52	0.386354	0.477262	2.811	4	-1.89	1.792	6	7	142.807	142.807	2	0.77	0	4.969	2	0.706	0	0.878	-0.356	2	0.28	0.356	0.878	0.207016	0.229	0.078
OU-0000762		G414-1139	6881.67	0.29753	2	58.96	0.298973	0.519661	3.87	4	-1.93	1.667	6	8	179.385	179.385	2	0.81	0	5.121	3	0.773	0	0.826	-0.345	2	0.23	0.345	0.826	0.246338	0.229	-0.874
OU-0000761		G414-1230	5625.18	0.247874	1	63.75	0.419604	0.503646	3.435	3	-1.93	1.714	7	8	166.009	166.009	2	0.81	0	5.535	2	0.75	1	0.754	-0.378	2	0.24	0.378	0.754	0.188184	0.229	0.238
OU-0000841		DP-0000267, Famotidine	2168.63	0.20333	6	172.57	0.480091	0.451382	7.276	7	-1.37	2.3	6	12	124.286	124.286	1	0.69	18.216	10.668	0	0.375	0	0.084	-0.291	1	0.47	0.345	-3.85	0.135462	0.291	-1.978
OU-0000840		DP-0000268, Ranitidine HCl	2062.76	0.21663	3	84.78	0.381352	0.438058	7.618	10	-1.67	2.19	6	8	128.456	128.456	1	0.71	0	10.351	0	0.538	0	0.412	-0.459	1	0.45	0.459	-0.483	0.118805	0.274	0.042
OU-0000837		DP-0000271, Thiophanate	3265.55	0.260263	4	100.72	0.22443	0.400357	5.891	2	-2.46	1.227	6	10	137.088	137.088	1	0.72	10.225	11.071	0	0.167	0	0.049	-0.453	0	0.37	0.453	-0.689	0.226361	0.413	1.792
OU-0000835		DP-0000273, Doxorubicin	7091.01	0.311197	6	207.69	0.236043	0.513859	4.112	5	-3.39	1.846	11	12	222.081	222.081	2	0.7	34.424	13.651	1	0.444	2	0.045	-0.507	0	0.42	0.507	-2.225	0.231783	0.202	-0.715
OU-0000834		DP-0000274, Ergotamine Tartrate	11531.9	0.265874	4	119.41	0.35934	0.509455	3.792	4	-3.99	2	5	10	248.816	248.816	3	0.88	24.277	14.178	4	0.424	1	0.201	-0.361	1	0.26	0.361	-2.037	0.165701	0.28	0.574
OU-0000833		DP-0000275, Sitagliptin Monophosphate Monohydrate	8578.06	0.196634	1	78.66	0.448157	0.413705	4.106	4	-2.63	1.786	4	12	154.484	154.484	2	0.92	43.864	13.707	1	0.438	0	0.013	-0.354	1	0.15	0.451	-4.635	0.138598	0.354	1.3
OU-0000806		DP-0000352, Levofloxacin	3985.14	0.21102	1	79.04	0.375321	0.408677	2.438	2	-2.61	2.077	6	8	148.732	148.732	2	0.84	18.035	14.975	2	0.444	0	0.009	-0.545	1	0.23	0.545	-1.563	0.154632	0.198	-1.208
OU-0000789		DP-0000375, Norfloxacin	3460.11	0.203856	1	81.98	0.392176	0.401247	2.676	3	-2.41	2.043	5	7	131.684	131.684	2	0.86	5.386	14.489	1	0.375	0	0.068	-0.545	1	0.2	0.545	-1.546	0.153984	0.198	-1.093
OU-0000694		DP-0000485, SULFAMETER	2199.13	0.225833	2	107.2	0.10844	0.324322	3.104	4	-2.35	1.737	6	8	110.057	110.057	2	0.79	10.844	12.004	0	0.091	0	0.03	-0.494	1	0.31	0.494	-3.721	0.148181	0.264	0.868
OU-0000689		DP-0000490, SULFAMETHAZINE	1938.15	0.241446	2	97.97	0.0450674	0.330574	3.195	3	-2.15	1.579	5	7	111.308	111.308	2	0.8	10.844	12.104	0	0.167	0	0.064	-0.399	1	0.33	0.399	-3.694	0.0560527	0.264	1.476
OU-0000631		DP-0000548, PRULIFLOXACIN	9802.44	0.217891	1	113.16	0.474397	0.476186	3.231	4	-3.05	2	9	11	184.559	184.559	3	0.92	10.76	15.037	2	0.381	0	0.038	-0.545	2	0.15	0.545	-1.549	0.139794	0.519	-0.112
OU-0000628		DP-0000551, nadifloxacin	4344.53	0.211367	1	85.6	0.350575	0.398957	2.493	2	-2.41	2	6	7	149.017	149.017	2	0.85	17.532	14.999	2	0.474	0	0.005	-0.545	1	0.2	0.545	-1.547	0.150351	0.198	0.972
OU-0000627		DP-0000552, PAZUFLOXACIN MESYLATE	2659.67	0.215852	1	99	0.259001	0.365104	1.828	2	-2.41	2.217	5	7	129.822	129.822	2	0.78	18.035	14.638	1	0.375	1	0.001	-0.545	1	0.28	0.545	-1.568	0.166714	0.198	-0.311
OU-0000626		DP-0000553, MOXIFLOXACIN HYDROCHLORIDE	5080.92	0.214985	1	91.21	0.431478	0.446048	2.885	4	-2.61	2.103	6	8	166.611	166.611	2	0.86	11.428	15.315	2	0.524	1	0.028	-0.545	1	0.22	0.545	-1.547	0.1358	0.198	0.01
OU-0000624		DP-0000555, DIFLOXACIN	4176.04	0.249162	1	69.81	0.2975	0.437766	3.468	3	-3.26	1.759	5	8	164.752	164.752	3	0.66	5.386	14.892	1	0.238	0	0.072	-0.545	1	0.41	0.545	-1.653	0.200249	0.198	-0.033
OU-0000623		DP-0000556, GATIFLOXACIN	3978.3	0.224643	1	91.21	0.328609	0.418532	2.934	4	-2.61	2.148	6	8	154.887	154.887	2	0.83	17.178	15.097	1	0.474	1	0.012	-0.545	1	0.27	0.545	-1.555	0.123515	0.198	-0.38
OU-0000621		DP-0000558, OXOLINIC ACID	1949.91	0.207476	0	80.59	0.278444	0.346755	1.64	2	-2.5	2.053	6	6	107.341	107.341	2	0.78	17.743	12.107	1	0.231	0	0.097	-0.545	1	0.26	0.545	-1.48	0.186706	0.231	0.114
OU-0000620		DP-0000559, ENROFLOXACIN	4474.1	0.222477	1	69.81	0.364435	0.425193	2.858	4	-2.41	2	5	7	149.983	149.983	2	0.85	11.428	14.785	1	0.474	1	0.109	-0.545	1	0.22	0.545	-1.519	0.165246	0.198	-0.436
OU-0000619		DP-0000560, PEFLOXACINE MESYLATE, pefloxacin	3917.06	0.208842	1	69.81	0.395028	0.412166	2.753	3	-2.41	2	5	7	138.259	138.259	2	0.88	5.386	14.59	1	0.412	0	0.069	-0.545	1	0.19	0.545	-1.546	0.159405	0.198	-1.141
OU-0000617		DP-0000562, SPARFLOXACIN	4426.79	0.243095	2	108	0.28816	0.427479	2.808	3	-2.68	1.821	6	9	159.278	159.278	2	0.8	29.33	15.64	1	0.474	1	0.13	-0.545	1	0.25	0.545	-1.695	0.176618	0.2	-0.279
OU-0000616		DP-0000563, LOMEFLOXACIN	3966.59	0.214982	1	81.98	0.36322	0.412878	2.863	3	-2.48	2.16	5	8	142.214	142.214	2	0.85	29.177	15.187	1	0.412	0	0.087	-0.545	1	0.2	0.545	-1.667	0.143104	0.198	-0.565
OU-0032513		D300-0069	7952.93	0.230713	1	62	0.525393	0.546559	4.224	6	-2.73	1.607	5	6	165.242	165.242	3	0.95	11.229	12.085	0	0.409	0	0.03	-0.493	1	0.15	0.493	-0.03	0.115372	0.328	2.327
OU-0032514		D300-0109	11470.4	0.221187	1	62	0.605387	0.578814	4.525	8	-3.58	1.469	5	7	185.37	185.37	4	0.94	11.507	13.019	0	0.24	0	0.049	-0.493	1	0.15	0.493	-0.221	0.140195	0.328	2.867
OU-0000782		D372-0004	3993.7	0.273694	1	60.93	0.192051	0.411118	4.081	5	-2.94	1.926	5	9	152.736	152.736	3	0.68	23.511	13.508	0	0.278	0	0.1	-0.456	2	0.38	0.456	-4.661	0.23403	0.433	1.716
OU-0000781		D372-0005	4667.43	0.274052	1	60.93	0.185359	0.409735	4.304	6	-2.94	1.929	5	9	159.101	159.101	3	0.72	23.511	13.541	0	0.316	0	0.097	-0.462	2	0.36	0.462	-4.66	0.229143	0.433	2.107
OU-0000780		DP-000387, D372-0044	3849.13	0.291388	1	70.16	0.120089	0.409946	4.536	7	-3.14	1.967	6	10	170.579	170.579	3	0.65	23.511	13.692	0	0.35	0	0.012	-0.496	2	0.46	0.496	-4.709	0.214762	0.433	2.115
OU-0000779		D372-0163	4285.29	0.293529	1	60.93	0.19481	0.441744	4.733	6	-2.94	1.897	5	9	165.465	165.465	3	0.64	23.511	13.605	0	0.35	0	0.096	-0.462	2	0.43	0.462	-4.664	0.250091	0.433	2.415
OU-0000775		D389-0855	6985.19	0.23337	1	69.5	0.489719	0.521638	3.386	4	-2.09	1.7	7	8	176.64	176.64	2	0.91	11.249	13.451	2	0.773	1	0.159	-0.339	2	0.15	0.339	-0.233	0.142728	0.332	0.508
OU-0000772		D389-0970	8616.21	0.242406	1	69.5	0.497004	0.545094	4.238	6	-2.87	1.788	7	8	193.608	193.608	3	0.9	11.249	13.561	2	0.56	0	0.194	-0.342	2	0.17	0.342	-0.261	0.157879	0.332	0.664
OU-0032508		ASD001, ASD002	4971.97	0.248327	2	45.71	0.211968	0.399242	4.757	5	-1.49	1.75	1	5	141.756	141.756	1	0.84	11.949	13.332	1	0.632	1	0.034	-0.345	0	0.25	0.345	-0.588	0.183022	0.278	2.298
OU-0032509		ASD004	3166.51	0.205845	2	45.71	0.385456	0.396702	4	5	-1.49	2	1	5	117.302	117.302	1	0.84	11.949	13.172	1	0.533	0	0.053	-0.345	0	0.24	0.345	-0.598	0.149936	0.278	1.128
OU-0032510		ASD007	6003.47	0.284255	1	58.64	0.0808646	0.410117	6.648	5	-2.18	1.742	3	7	183.066	183.066	1	0.8	18.37	13.715	1	0.667	1	0.027	-0.444	0	0.34	0.444	-0.874	0.0890743	0.411	4.972
OU-0032511		ASD012	3247.86	0.314344	0	49.85	0.0646297	0.436605	5.847	7	-2.3	1.964	3	5	168.896	168.896	1	0.8	11.949	13.248	1	0.565	0	0.039	-0.444	0	0.6	0.444	-0.606	0.147882	0.411	4.422
OU-0032512		ASD019	2618.98	0.219278	2	65.2	0.157808	0.342804	1.918	2	-2.3	2.095	2	5	121.863	121.863	2	0.88	17.856	12.516	2	0.375	0	0.003	-0.361	1	0.24	0.361	-0.439	0.0856391	0.246	1.2
OU-0031508		ASD021, linezolid	5580.75	0.201291	1	71.11	0.478103	0.442354	3.587	4	-2.35	2.125	5	8	138.854	138.854	1	0.92	24.814	14.448	2	0.5	0	0.189	-0.442	0	0.12	0.442	-0.538	0.11569	0.414	1.124
OU-0032504		1500272, Emetine DIHCl	7485.3	0.299362	2	57.97	0.287922	0.526401	4.468	7	-2.44	1.4	4	6	209.439	209.439	2	0.83	0	5.691	3	0.586	0	0.479	-0.493	0	0.36	0.493	0.479	0.212826	0.161	2.5
OU-0000755		1501007, Fenoterol HBr	4993.82	0.216417	5	97.53	0.349557	0.411174	4.648	6	-2.24	1.5	4	5	129.04	129.04	2	0.93	23.29	10.134	0	0.294	0	0.064	-0.508	0	0.16	0.508	-0.764	0.123611	0.128	1.031
OU-0032505		1501150, Sulpiride HCl	3612.58	0.23526	3	102.93	0.302154	0.421545	4.213	6	-1.64	2.217	4	8	136.395	136.395	1	0.81	16.366	12.419	1	0.533	0	0.106	-0.496	0	0.27	0.496	-3.867	0.156884	0.255	-0.86
OU-0000748		1503243, Labetalol HCl	6027.54	0.212002	4	100.16	0.441792	0.454138	5.078	8	-2.37	1.917	3	5	141.683	141.683	2	0.93	11.313	11.255	0	0.316	0	0.031	-0.507	0	0.15	0.507	-0.72	0.124397	0.252	1.109
OU-0032506		1504185, Tetrandrine	7237.5	0.325698	2	64.26	0.134712	0.49331	5.393	4	-4.4	1.239	6	8	270.895	270.895	4	0.74	12.084	7.052	4	0.368	0	0.088	-0.493	0	0.54	0.493	0.088	0.182358	0.204	4.328
OU-0000742		1505604, Fluvoxamine	4079.05	0.273996	1	58.46	0.24126	0.442715	6.445	9	-1.6	1.818	3	7	127.629	127.629	1	0.86	0	12.581	0	0.533	0	0.377	-0.39	0	0.23	0.416	-4.335	0.230975	0.39	2.485
OU-0000741		1505622, Raloxifene HCl	8351.92	0.213021	3	71.2	0.586136	0.538148	4.786	7	-3.35	1.588	5	6	202.405	202.405	4	0.9	17.282	13.65	1	0.25	0	0.079	-0.508	1	0.2	0.508	-0.079	0.116027	0.195	4.658
OU-0032507		1506043, Sotalol HCl	3333.23	0.169182	3	83.01	0.600364	0.43667	5.483	6	-1.11	1.833	3	6	108.276	108.276	1	0.94	0	11.031	0	0.5	0	0.436	-0.382	0	0.15	0.382	-3.25	0.0756437	0.229	0.063
OU-0000735		2300173, Buspirone HCl	7686.16	0.207603	1	70.84	0.606569	0.544932	4.346	6	-2.02	1.607	5	7	166.66	166.66	1	0.94	17.229	12.515	2	0.714	1	0.011	-0.332	1	0.13	0.332	0.011	0.127673	0.229	0.671
OU-0000734		2300307, Verapamil HCl	9882.69	0.304861	1	65.15	0.122541	0.447319	6.326	13	-2.91	1.424	5	6	198.569	198.569	2	0.92	5.918	10.249	0	0.519	0	0.174	-0.493	0	0.2	0.493	-0.566	0.184079	0.161	3.676
OU-0001395		NSC 67729	10798.1	0.22023	6	93.13	0.620984	0.583316	4.081	4	-3.35	1.519	3	7	157.548	157.548	2	0.97	6.031	12.225	2	0.25	0	0.265	-0.308	0	0.05	0.323	-0.265	0.168248	0.308	-1.42
OU-0001036		Ciprofloxacin, DP-0000066	3494.43	0.214736	1	81.98	0.348878	0.400354	2.448	3	-2.41	1.958	5	7	137.043	137.043	2	0.82	11.428	14.602	1	0.412	1	0.105	-0.545	1	0.24	0.545	-1.521	0.172059	0.198	-0.778
OU-0032515		D724-0097	2245.58	0.277063	2	57.56	0.16156	0.399372	2.968	6	-2.84	2.12	4	5	147.748	147.748	3	0.66	0	9.721	0	0.3	0	0.636	-0.365	2	0.5	0.365	0.636	0.229186	0.157	1.953

## Sheet: "Good" permeators
Table S1- Continued. The names and cluster number of the identified "good" permeators.
Compound	Cluster
ST003326	3
ST049942	1
ST050757	3
ST074710	1
G414-0762	1
G414-1230	3
DP-0000274	3
DP-0000275	1
DP-0000352	1
DP-0000375	3
DP-0000490	1
DP-0000548	3
DP-0000552	1
DP-0000556	1
DP-0000562	4
DP-0000563	4
D372-0163	1
D389-0855	1
ASD007	3
ASD012	1
ASD019	1
ASD021	3
1501150	1
NSC 67729	1
D724-0097	3
